# Supplementary material for: Validation of field-based running tests to determine maximal aerobic speed in professional rugby league
Source: PLoS One. 2024 Jul 17;19(7):e0306062. doi: 10.1371/journal.pone.0306062 (PMC11253982; doi:10.1371/journal.pone.0306062)
Supplement: S1 Dataset — (XLSX) [file pone.0306062.s001.xlsx]

## Sheet: Master Data
Treadmill							5 Minute Run								Bronco
Subject	HR MAX	MAS kmh	MAS m/s	Peak La	RPE		Subject	HR MAX	Distance	MAS kmh	MAS m/s	Peak La	RPE		Subject	HR MAX	Distance m	Time s	MAS kmh	MAS m/s	Peak La	RPE
1	190	18.8	5.22222	15.1	9		1	181	1338	16.056	4.46	9.8	10		1	186	1200	285	15.1579	4.21053	14	9
2	190	18.1	5.02778	18.5	9		2	171	1383	16.596	4.61	10	8		2	177	1200	276	15.6522	4.34783	17.5	8
3	175	18	5	12.3	10		3	171	1326	15.912	4.42	8.7	10		3	172	1200	295	14.6441	4.0678	14.2	10
4	178	14.8	4.11111	8.3	7		4	179	1100	13.2	3.66667	9.8	9		4	189	1200	330	13.0909	3.63636	12.8	9
5	204	18.1	5.02778	10.1	9		5	196	1467	17.604	4.89	8.9	10		5	199	1200	270	16	4.44444	13.5	10
6	191	17.6	4.88889	13	10		6	183	1238	14.856	4.12667	9.7	8		6	188	1200	305	14.1639	3.93443	13.9	10
7	176	17.7	4.91667	13.1	8		7	180	1253	15.036	4.17667	8	8		7	174	1200	315	13.7143	3.80952	11	8
8	191	18.8	5.22222	9.5	10		8	188	1438	17.256	4.79333	9	10		8	188	1200	274	15.7664	4.37956	13.4	10
9	189	17	4.72222	9.4	8		9	181	1276	15.312	4.25333	12.1	9		9	184	1200	293	14.744	4.09556	13.3	9
10	183	16.3	4.52778	9.5	10		10	176	1222	14.664	4.07333	9.9	9		10	175	1200	314	13.758	3.82166	14.3	9
11	185	17.4	4.83333	13.8	10		11	183	1351	16.212	4.50333	10.9	10		11	187	1200	292	14.7945	4.10959	16.7	9
12	195	17.3	4.80556	11.9	9		12	187	1310	15.72	4.36667	10.2	9		12	193	1200	299	14.4482	4.01338	11.4	8
13	182	16.6	4.61111	9.3	9		13	172	1267	15.204	4.22333	7.4	8		13	176	1200	309	13.9806	3.8835	10.7	9
14	196	16.3	4.52778	12.5	8		14	195	1309	15.708	4.36333	9.1	10		14	195	1200	307	14.0717	3.90879	15.5	9
15	177	15.1	4.19444	8.7	9		15	173	1214	14.568	4.04667	10.9	9		15	184	1200	315	13.7143	3.80952	13.9	10
16	198	18.4	5.11111	11.6	9		16	181	1301	15.612	4.33667	9.2	9		16	189	1200	303	14.2574	3.9604	11.8	9
17	184	18.8	5.22222	11.9	10		17	183	1357	16.284	4.52333	8.3	10		17	186	1200	281	15.3737	4.27046	14.5	10
18	188	17.3	4.80556	11.8	10		18	179	1307	15.684	4.35667	9.3	9		18	183	1200	301	14.3522	3.98671	13.4	10
19	191	18.6	5.16667	12.8	10		19	190	1272	15.264	4.24	11.7	8		19	188	1200	303	14.2574	3.9604	15.1	9
20	189	15	4.16667	10	7		20	191	1296	15.552	4.32	9.8	8		20	194	1200	299	14.4482	4.01338	14.1	8
